# Supplementary material for: Radiofrequency Enhancer to Recover Signal Dropouts in 7 Tesla Diffusion MRI
Source: Sensors (Basel). 2024 Oct 30;24(21):6981. doi: 10.3390/s24216981 (PMC11548241; doi:10.3390/s24216981)
Supplement: Supplementary file 1 [file sensors-24-06981-s001.zip]

Archive with 1 entries (1 files):
- sensors-3144295-supplementary.pdf
